# Supplementary material for: A Flexible Wearable Glucose Sensor for Noninvasive Diabetes Screening: Functional Equivalence and Model Interpretability
Source: Biosensors (Basel). 2026 Apr 10;16(4):214. doi: 10.3390/bios16040214 (PMC13113994; doi:10.3390/bios16040214)
Supplement: Supplementary file 1 [file biosensors-16-00214-s001.zip]

Archive with 1 entries (1 files):
- biosensors-4167773-supplementary.pdf
